# Supplementary material for: Bulk and Single-Cell RNA Sequencing Elucidate the Etiology of Severe COVID-19
Source: Int J Mol Sci. 2024 Mar 14;25(6):3280. doi: 10.3390/ijms25063280 (PMC10970417; doi:10.3390/ijms25063280)
Supplement: Supplementary file 1 [file ijms-25-03280-s001.zip]

Archive with 1 entries (1 files):
- ijms-2757125-supplementary.pdf
